# Supplementary material for: Germination Behavior and Early Seedling Growth in Abies pinsapo Boiss. Seeds
Source: Plants (Basel). 2022 Oct 14;11(20):2715. doi: 10.3390/plants11202715 (PMC9611577; doi:10.3390/plants11202715)
Supplement: Supplementary file 1 [file plants-11-02715-s001.zip]

Archive with 1 entries (1 files):
- plants-1931335-supplementary.pdf
